# Supplementary material for: ColEval: Honeybee COLony Structure EVALuation for Field Surveys
Source: Insects. 2020 Jan 5;11(1):41. doi: 10.3390/insects11010041 (PMC7023294; doi:10.3390/insects11010041)
Supplement: Supplementary file 1 [file insects-11-00041-s001.zip]

Archive with 4 entries (3 files):
- SM/
- SM/SM1_ColEval_fieldsheet.xlsx
- SM/SM2_ColEval_spreadsheet.xlsx
- SM/SM3_BroodComb.JPG
