# Supplementary material for: ColEval: Honeybee COLony Structure EVALuation for Field Surveys
Source: Insects. 2020 Jan 5;11(1):41. doi: 10.3390/insects11010041 (PMC7023294; doi:10.3390/insects11010041)
Supplement: Supplementary file 1 [file insects-11-00041-s001.zip › SM/SM1_ColEval_fieldsheet.xlsx]

## Sheet: ColEval_FieldSheet
ColEval Field Sheet
Beekeeper:			gps coordinates:				Hive number:
Apiary number:			Date/time:				PollenTrap Balance
Observer:			Type of hive:				Supper number:
Comb	Face	% Adult workers bees (Hive)	% Capped brood cells (Hive)	% Honey (Corps)	% pollen (Corps)	% Adult workers bees (Supper_1)	% Adult workers bees (Supper_2)	% Capped brood cells (Suppers)
1	A
	B
2	A
	B
3	A
	B
4	A
	B
5	A
	B
6	A
	B
7	A
	B
8	A
	B
9	A
	B
10	A
	B
11	A
	B
12	A
	B
TOTAL		0	0	0	0	0	0	0
Sample for phoretic mites: Yes / No Virus : Yes / No						Queen grid: Yes / No
Colony state: Colony / Nuclei /Swarm			Eggs: Yes / No			Queen events: Swarming/Requeening/NTR
Queen seen: Yes / No			Marked Queen: Yes / No			Drone brood: Yes / No
Adult workers bees: Scrapie / deformed / few in number / NTR						Healthy brood : Yes/No/Sparse
Dead: Yes/No		Cause: Orphan/ American foolbrood / CCD / other				Replaced queen: Oui/non
Beekeeper intervention:
Mite treatments FA/OA Date:
Feeding: Yes / No			Queen change: Yes / No
