# Supplementary material for: ColEval: Honeybee COLony Structure EVALuation for Field Surveys
Source: Insects. 2020 Jan 5;11(1):41. doi: 10.3390/insects11010041 (PMC7023294; doi:10.3390/insects11010041)
Supplement: Supplementary file 1 [file insects-11-00041-s001.zip › SM/SM2_ColEval_spreadsheet.xlsx]

## Sheet: ColEval_SpreadSheet_example
coderucher	year	numruche	anneeRuche	datecoleval	visites	heurecoleval	evaluateur	typeCorps	typeHausse	nbreHausse	etatColonie	sumPCabeilleTotal	sumPHabeilleTotal	nbrAbeilleTotal	sumPCcouvfermeTotal	nbrCellCouvFermeTotal	sumPCmiel	dm2miel	sumPCpollen	dm2pollen			REFERENCES	corpsD	hausseD	corpsL	corpsS
ApiaryX	YYYY	C01	YYYY	YYYY.MM.DD	v1	am or pm	name	D	D	1	colony	1375	100	36337.5	515	20600	355	40.257	245	27.783			abeille/1%	25.5	12.75	19.8	22
																							cellule/1%	40	20	30.2	33
																							surface/1%	0.1134	0.055	0.0903	0.098

## Sheet: codeboook
quantitative population per colony
variable name	description
coderucher	number of apiary
numruche	number of colony
anneeRuche	year of colony
year	year of measurement
datecoleval	date of collection
visites	number of visits
heurecoleval	time of collection morning of afternoon
evaluateur	person who collected
typeCorps	hive format
typeHausse	honey supers format
nbreHausse	number of honey supers
etatColonie	type of colony
sumPCabeilleTotal	sum of percent of bees hive
sumPHabeille Total	sum of percent of bees into the honey supers
nbrAbeilleTotal	number of bees
sumPcouvfermeTotal	sum of percent of brood cells
nbrCellCouvFermeTotal	number of brood cells
sumPCmiel	sum of percent of honey hive
dm2miel	area of honey
sumPCpollen	sum of percent of pollen hive
dm2pollen	area of pollen
Table 1: Estimated values of the coefficient to transform percentage of comb coverage into number of brood cells and adult workers or into area of honey/nectar and pollen. Values given for 1%.
REFERENCES	corpsD	hausseD	corpsL	corpsS
abeille/1%	14	7	11	12
cellule/1%	40	20	30.2	33
surface/1%	0.1134	0.055	0.0903	0.098
Table 2: Estimated values of the coefficient to transform percentage of comb coverage into number of brood cells and adult workers or into area of honey/nectar and pollen. Values given for 1%. With the additional corrective procedure (x1.8 only for adult worker bees)
REFERENCES	corpsD	hausseD	corpsL	corpsS
abeille/1%	25.5	12.75	19.8	22
cellule/1%	40	20	30.2	33
surface/1%	0.1134	0.055	0.0903	0.098
Note
the number of male brood cells is obtained by multiplying the 1% of worker brood by 0.75
